# Supplementary material for: Systematic identification of non-canonical transcription factor motifs
Source: BMC Mol Cell Biol. 2021 Aug 31;22:44. doi: 10.1186/s12860-021-00382-6 (PMC8408965; doi:10.1186/s12860-021-00382-6)
Supplement: Supplementary file 2 — Additional file 2: Supplementary Table 2. Numbers of Cistrome DB ChIP-Seq datasets where the non-canonical and the canonical motif occurrences show similar evolutionary conservation. [file 12860_2021_382_MOESM2_ESM.xlsx]

## Sheet: Supplementary_Table_02
TF	HT-SELEX dataset	Motif matrix number	Number of ChIP-seq dataset	Number of datasets with similar evolutionary conservation of non-canonical motif occurrences
DBP	DBP_ESW_TAACTT20NCG	.1.1.2.1	1	1
ATF4	ATF4_ESW_TGGAAT20NGA	.1.1.2.1	9	6
ATF4	ATF4_ESW_TGGAAT20NGA	.1.1.2.1.3.1	9	6
CEBPG	CEBPG_ESQ_TAGACG20NTA	.1.1.2.1.3.1	5	3
TCF4	TCF4_ESW_TGCGAA20NGA	.1.1.2.1	20	11
ZBTB49	ZBTB49_ESAC_TCTAAT20NGA	.1.1	2	1
PDX1	PDX1_ESAI_TGGAAT30NAAT	.1.1	2	1
NKX3-1	NKX3-1_ESAD_TCCCTC20NCG	.1.1.2.1	4	2
NKX3-1	NKX3-1_ESAD_TCCCTC20NCG	.1.1.2.1.3.1	4	2
ATF4	ATF4_ESW_TGGAAT20NGA	.1.1	9	4
TCF4	TCF4_ESW_TGCGAA20NGA	.1.1	20	8
CEBPG	CEBPG_ESQ_TAGACG20NTA	.1.2.2.1	5	2
ETV4	ETV4_ESAG_TCTATG20NTAG	.1.1.2.1.3.1	3	1
SPDEF	SPDEF_ESAD_TCATTG20NCG	.1.1	5	0
KLF16	KLF16_ESAF_TTGATT20NTA	.1.1.2.1	2	0
ZNF784	ZNF784_ESAE_TGCGGG20NGA	.1.1	1	0
ZNF740	ZNF740_ESAE_TGTGAG20NGA	.1.1	4	0
POU3F2	POU3F2_ESAI_TGTTCA40NCTG	.1.1	4	0
HOXB2	HOXB2_ESY_TAACAA20NACA	1.1.2.1.3.1	1	0
